# Supplementary material for: A contracting Intertropical Convergence Zone during the Early Heinrich Stadial 1
Source: Nat Commun. 2023 Aug 4;14:4695. doi: 10.1038/s41467-023-40377-9 (PMC10403598; doi:10.1038/s41467-023-40377-9)
Supplement: Supplementary file 4 — Supplementary Dataset 1 [file 41467_2023_40377_MOESM4_ESM.xlsx]

## Sheet: Sheet1
Latitude (°N)	Longitude (°E)	Salinity(psu)	d18Osw(‰ ,VSMOW)	Year	Month	Reference
0	83.63	35.15	0.41	1994	1	Delaygue et al., 2001
0.05	83.92	35.2	0.47	1994	1	Delaygue et al., 2001
0.13	83.65	35.27	0.44	1994	1	Delaygue et al., 2001
0.42	83.47	35.32	0.41	1994	1	Delaygue et al., 2001
1.5	82.83	35.39	0.5	1994	1	Delaygue et al., 2001
2.02	82.5	35.43	0.44	1994	1	Delaygue et al., 2001
2.18	82.58	35	0.4	1994	1	Delaygue et al., 2001
3.57	82.87	35.47	0.38	1994	1	Delaygue et al., 2001
4.55	82.75	34.9	0.37	1994	1	Delaygue et al., 2001
4.15	82.88	35.6	0.33	1994	1	Delaygue et al., 2001
7.9	82.62	33.3	0.11	1994	1	Delaygue et al., 2001
8.25	82.3	32.51	0.11	1994	1	Delaygue et al., 2001
7.93	83.55	33.32	0.33	1994	1	Delaygue et al., 2001
4.68	83.07	35.33	0.39	1994	1	Delaygue et al., 2001
4.62	83.83	34.8	0.39	1994	1	Delaygue et al., 2001
4.58	84.08	35.19	0.36	1994	1	Delaygue et al., 2001
4.5	85	34.6	0.33	1994	1	Delaygue et al., 2001
4.52	85.12	34.86	0.25	1994	1	Delaygue et al., 2001
4.93	84.72	34.7	0.34	1994	1	Delaygue et al., 2001
5.13	84.53	34.5	0.33	1994	1	Delaygue et al., 2001
5.98	84.22	34.3	0.29	1994	1	Delaygue et al., 2001
6.32	84.48	34.5	0.32	1994	1	Delaygue et al., 2001
6.57	84.78	34.6	0.37	1994	1	Delaygue et al., 2001
7.83	84.27	33.62	0.27	1994	1	Delaygue et al., 2001
7.67	85.53	34.17	0.3	1994	1	Delaygue et al., 2001
7.58	85.5	34.17	0.32	1994	1	Delaygue et al., 2001
7.72	85.6	34.3	0.22	1994	1	Delaygue et al., 2001
7.62	85.53	34.17	0.25	1994	1	Delaygue et al., 2001
7.55	85.48	34.17	0.28	1994	1	Delaygue et al., 2001
9.37	85.53	33.9	0.28	1994	1	Delaygue et al., 2001
9.67	85.28	34.4	0.34	1994	1	Delaygue et al., 2001
10.67	86.4	34.2	0.22	1994	1	Delaygue et al., 2001
10.75	86.72	33.8	0.17	1994	1	Delaygue et al., 2001
10.95	86.73	33.3	0.16	1994	1	Delaygue et al., 2001
11.02	86.82	34	0.12	1994	1	Delaygue et al., 2001
11.07	87.03	33.5	0.2	1994	1	Delaygue et al., 2001
11.18	88.37	33.66	0.22	1994	1	Delaygue et al., 2001
11.18	88.42	33.59	0.15	1994	1	Delaygue et al., 2001
11.48	88.28	33.6	0.19	1994	1	Delaygue et al., 2001
11.92	85.93	33.37	0.15	1994	1	Delaygue et al., 2001
12.2	85.43	33.43	0.18	1994	1	Delaygue et al., 2001
12.42	85.03	33.5	0.09	1994	1	Delaygue et al., 2001
12.43	85.43	33.6	0.24	1994	1	Delaygue et al., 2001
12.27	85.87	33.8	0.28	1994	1	Delaygue et al., 2001
12.27	85.2	33.8	0.19	1994	1	Delaygue et al., 2001
12.82	87.18	33.6	0.22	1994	1	Delaygue et al., 2001
13.18	88.1	33	0.04	1994	1	Delaygue et al., 2001
13.4	88.15	33.1	0.08	1994	1	Delaygue et al., 2001
13.47	88	33	0.09	1994	1	Delaygue et al., 2001
13.75	87.33	33.3	0.14	1994	1	Delaygue et al., 2001
7	88	33.4	0.31	2003	4	Singh et al., 2010
8	88	34.02	0.39	2003	4	Singh et al., 2010
10	88	32.62	0.11	2003	4	Singh et al., 2010
9	88	34.59	0.48	2002	9	Singh et al., 2010
11	88	33.9	0.29	2002	9	Singh et al., 2010
12.69	89.64	29.7	-0.34	2008	6	Achyuthan et al., 2013
12.76	89.18	31	-0.2	2008	6	Achyuthan et al., 2013
12.84	88.16	30.9	-0.21	2008	6	Achyuthan et al., 2013
12.36	85.35	31	-0.22	2008	6	Achyuthan et al., 2013
12.44	84.68	31.6	-0.11	2008	6	Achyuthan et al., 2013
12.55	84.09	31.6	-0.13	2008	6	Achyuthan et al., 2013
12.33	92.7	30.2	-0.31	2008	6	Achyuthan et al., 2013
11.4875	92.7151	33.9196	0.12	2011	3	Gebregiorgis et al., 2018; Hathorne et al., 2020
11.6711	92.7701	32.8538	-0.11	2011	3	Gebregiorgis et al., 2018; Hathorne et al., 2020
12.9083	92.9263	33.0419	0.04	2011	3	Gebregiorgis et al., 2018; Hathorne et al., 2020
12.7877	92.6704	33.7942	0.15	2011	3	Gebregiorgis et al., 2018; Hathorne et al., 2020
12.9105	92.943	32.9165	0.08	2011	3	Gebregiorgis et al., 2018; Hathorne et al., 2020
12.9817	92.7247	34.1077	0.3	2011	3	Gebregiorgis et al., 2018; Hathorne et al., 2020
13.2274	93.0546	33.2927	0.03	2011	3	Gebregiorgis et al., 2018; Hathorne et al., 2020
13.2994	93.0805	33.1673	0.15	2011	3	Gebregiorgis et al., 2018; Hathorne et al., 2020
13.4108	92.8753	32.2895	-0.18	2011	3	Gebregiorgis et al., 2018; Hathorne et al., 2020
13.2994	93.0805	32.7284	-0.01	2011	3	Gebregiorgis et al., 2018; Hathorne et al., 2020
12.8728	92.7696	33.5434	0.12	2011	3	Gebregiorgis et al., 2018; Hathorne et al., 2020
12.8876	92.8485	32.5403	-0.06	2011	3	Gebregiorgis et al., 2018; Hathorne et al., 2020
12.9153	92.9328	33.0419	0.07	2011	3	Gebregiorgis et al., 2018; Hathorne et al., 2020
11.505	92.6223	33.3554	0.06	2011	3	Gebregiorgis et al., 2018; Hathorne et al., 2020
11.8163	93.068	33.5434	0.1	2011	4	Gebregiorgis et al., 2018; Hathorne et al., 2020
10.5813	92.571	32.9792	-0.04	2011	4	Gebregiorgis et al., 2018; Hathorne et al., 2020
13.2994	93.0805	32.4776	0.1	2011	7	Gebregiorgis et al., 2018; Hathorne et al., 2020
11.505	92.6223	32.9792	0.19	2011	7	Gebregiorgis et al., 2018; Hathorne et al., 2020
11.6711	92.7701	32.1641	-0.11	2011	10	Gebregiorgis et al., 2018; Hathorne et al., 2020
11.4875	92.7151	32.5403	0.01	2011	10	Gebregiorgis et al., 2018; Hathorne et al., 2020
11.8456	93.0187	31.1609	-0.2	2011	10	Gebregiorgis et al., 2018; Hathorne et al., 2020
11.8834	93.0301	31.7252	-0.14	2011	11	Gebregiorgis et al., 2018; Hathorne et al., 2020
11.8163	93.068	31.7252	-0.22	2011	11	Gebregiorgis et al., 2018; Hathorne et al., 2020
11.8456	93.0187	31.4744	-0.14	2011	11	Gebregiorgis et al., 2018; Hathorne et al., 2020
11.5063	92.6234	32.4776	-0.03	2011	11	Gebregiorgis et al., 2018; Hathorne et al., 2020
11.5063	92.6234	32.4776	-0.03	2011	11	Gebregiorgis et al., 2018; Hathorne et al., 2020
11.5063	92.6234	32.603	0.01	2011	11	Gebregiorgis et al., 2018; Hathorne et al., 2020
13.2994	93.0805	31.2236	-0.35	2011	11	Gebregiorgis et al., 2018; Hathorne et al., 2020
13.4399	92.8765	33.23	-0.01	2011	11	Gebregiorgis et al., 2018; Hathorne et al., 2020
12.9153	92.9328	30.1578	-0.54	2011	11	Gebregiorgis et al., 2018; Hathorne et al., 2020
12.9153	92.9328	29.7816	-0.48	2011	11	Gebregiorgis et al., 2018; Hathorne et al., 2020
12.8043	92.6663	33.1046	0.06	2011	11	Gebregiorgis et al., 2018; Hathorne et al., 2020
12.8043	92.6663	33.5748	0.09	2011	11	Gebregiorgis et al., 2018; Hathorne et al., 2020
12.7877	92.6704	33.1673	0.08	2011	11	Gebregiorgis et al., 2018; Hathorne et al., 2020
12.8846	92.6725	31.9133	-0.16	2011	11	Gebregiorgis et al., 2018; Hathorne et al., 2020
12.5653	92.9713	29.8443	-0.64	2011	11	Gebregiorgis et al., 2018; Hathorne et al., 2020
11.5055	92.6209	32.4149	-0.05	2011	11	Gebregiorgis et al., 2018; Hathorne et al., 2020
10.5811	92.5712	33.1046	0.05	2011	11	Gebregiorgis et al., 2018; Hathorne et al., 2020
10.6667	92.582	33.2927	0.07	2011	11	Gebregiorgis et al., 2018; Hathorne et al., 2020
11.5055	92.6209	32.9165	-0.05	2012	2	Gebregiorgis et al., 2018; Hathorne et al., 2020
11.5055	92.6209	33.5434	0.12	2012	3	Gebregiorgis et al., 2018; Hathorne et al., 2020
11.5055	92.6209	32.9792	-0.04	2013	2	Gebregiorgis et al., 2018; Hathorne et al., 2020
11.8163	93.068	33.23	0	2013	2	Gebregiorgis et al., 2018; Hathorne et al., 2020
11.8456	93.0187	33.0419	0.02	2013	2	Gebregiorgis et al., 2018; Hathorne et al., 2020
11.7046	92.7512	33.1673	0	2013	2	Gebregiorgis et al., 2018; Hathorne et al., 2020
13.2274	93.0546	33.4181	0.11	2013	2	Gebregiorgis et al., 2018; Hathorne et al., 2020
13.2994	93.0805	33.2927	0.06	2013	2	Gebregiorgis et al., 2018; Hathorne et al., 2020
12.9243	92.9008	33.4808	0.05	2013	3	Gebregiorgis et al., 2018; Hathorne et al., 2020
12.9153	92.9328	33.1046	0.06	2013	3	Gebregiorgis et al., 2018; Hathorne et al., 2020
12.9227	92.912	32.9792	0.05	2013	3	Gebregiorgis et al., 2018; Hathorne et al., 2020
12.9817	92.7247	34.3272	0.22	2013	3	Gebregiorgis et al., 2018; Hathorne et al., 2020
12.8876	92.8485	33.3554	0.05	2013	3	Gebregiorgis et al., 2018; Hathorne et al., 2020
12.8458	92.9394	33.4808	0.1	2013	3	Gebregiorgis et al., 2018; Hathorne et al., 2020
11.4875	92.7151	33.4181	-0.03	2013	3	Gebregiorgis et al., 2018; Hathorne et al., 2020
11.5789	92.739	33.3554	0.09	2013	3	Gebregiorgis et al., 2018; Hathorne et al., 2020
