# Supplementary material for: A contracting Intertropical Convergence Zone during the Early Heinrich Stadial 1
Source: Nat Commun. 2023 Aug 4;14:4695. doi: 10.1038/s41467-023-40377-9 (PMC10403598; doi:10.1038/s41467-023-40377-9)
Supplement: Supplementary file 5 — Supplementary Dataset 2 [file 41467_2023_40377_MOESM5_ESM.xlsx]

## Sheet: Sheet1
Core	Depth (cm)	Material	AMS 14C age (yrs BP)	Error (yrs)	Calender age (yrs BP) 1σ
I106	5	Mixed planktonic foraminifer	4590	30	4705-4517
	13	Mixed planktonic foraminifer	6950	30	7335-7188
	19	Mixed planktonic foraminifer	8750	30	9322-9140
	25	Mixed planktonic foraminifer	11130	40	12602-12443
	31	Mixed planktonic foraminifer	11900	40	13296-13144
	37	Mixed planktonic foraminifer	13910	40	16088-15847
	47	Mixed planktonic foraminifer	16400	40	18998-18792
	58	Mixed planktonic foraminifer	18350	50	21400-21098
	69	Mixed planktonic foraminifer	20180	60	23488-23158
	81	Mixed planktonic foraminifer	22860	80	26319-26043
	93	Mixed planktonic foraminifer	25030	90	28560-28236
	101	Mixed planktonic foraminifer	28240	120	31562-31250
	113	Mixed planktonic foraminifer	30560	150	34377-34076
	125	Mixed planktonic foraminifer	32250	200	36102-35648
	133	Mixed planktonic foraminifer	36810	280	41028-40560
	145	Mixed planktonic foraminifer	39290	390	42429-42069
	157	Mixed planktonic foraminifer	42620	560	44962-44092
CG2	92-94	Mixed planktonic foraminifer	8340	30	8778-8587
	126-128	Neogloboquedrina dutertrei	10930	30	12388-12139
	140-142	Neogloboquedrina dutertrei	11750	35	13152-13001
	166-168	Neogloboquedrina dutertrei	12990	40	14873-14578
	198-200	Neogloboquedrina dutertrei	14120	40	16352-16117
	210-212	Mixed planktonic foraminifer	14350	40	16660-16402
	216-224	Neogloboquedrina dutertrei	14600	50	16979-16735
	224-230	Neogloboquedrina dutertrei	14710	50	17098-16858
	234-238	Neogloboquedrina dutertrei	14760	40	17157-16924
	244-246	Mixed planktonic foraminifer	14850	40	17259-17032
	254-258	Neogloboquedrina dutertrei	15020	50	17480-17197
	292-300	Neogloboquedrina dutertrei	17450	80	20325-20033
ADM-159	8-12	Neogloboquedrina dutertrei	2670	20	2646-2466
	36-38	Neogloboquedrina dutertrei	5850	25	5756-5599
	44-46	Neogloboquedrina dutertrei	6540	20	6433-6295
	80-82	Neogloboquedrina dutertrei	11530	35	11602-11367
	116-118	Neogloboquedrina dutertrei	15810	50	15686-15431
	134-136	Neogloboquedrina dutertrei	18080	40	17859-17573
	170-172	Neogloboquedrina dutertrei	21820	60	21585-21243
	190-192	Neogloboquedrina dutertrei	24230	55	23900-23698
	234-236	Neogloboquedrina dutertrei	28610	80	28525-28204
	270-272	Neogloboquedrina dutertrei	33430	300	33747-33000
	310-312	Neogloboquedrina dutertrei	35960	430	36593-35641
	360-362	Neogloboquedrina dutertrei	41400	780	41756-40663
SK129/CR04	1.5	Mixed planktonic foraminifer	2533	38	2109-1937
	20	Mixed planktonic foraminifer	7144	53	7526-7366
	40	Mixed planktonic foraminifer	12616	85	14215-13889
	48	Mixed planktonic foraminifer	14190	110	16508-16150
	70	Mixed planktonic foraminifer	19060	120	22299-21995
	80	Mixed planktonic foraminifer	21660	360	26371-25645
	100	Mixed planktonic foraminifer	23940	190	27502-27130
	120	Mixed planktonic foraminifer	26160	260	29812-29249
	150	Mixed planktonic foraminifer	28370	340	31922-31171
MD97-2141	1	Globigerinoides ruber	4560	50	4678-4461
	10.5	Globigerinoides ruber	4210	40	4206-4008
	14	Globigerinoides ruber	4740	40	4875-4696
	29	Globigerinoides ruber	4700	55	4838-4641
	59	Globigerinoides sacculifer	6020	40	6325-6173
	73	Globigerinoides sacculifer	6810	55	7224-7031
	85	Globigerinoides sacculifer	6830	90	7258-7018
	94	Globigerinoides sacculifer	8850	55	9448-9277
	99	Globigerinoides sacculifer	10700	90	12056-11705
	120	Globigerinoides sacculifer	9380	160	10230-9770
	150	Globigerinoides ruber	10200	80	11273-11037
	158	Globigerinoides sacculifer	10250	120	11415-11046
	162	Globigerinoides sacculifer	10750	50	12081-11822
	205.5	Globigerinoides sacculifer	11750	130	13218-12916
	212	Globigerinoides ruber	12350	65	13809-13587
	226.5	Globigerinoides ruber	13000	95	14935-14526
	244	Globigerinoides ruber	14100	70	16347-16070
	269	Globigerinoides ruber	14750	70	17167-16896
	282	Globigerinoides sacculifer	15100	90	17643-17293
	339	Globigerinoides ruber	17150	140	20000-19581
	368	Globigerinoides ruber	17650	85	20546-20259
	400	Globigerinoides sacculifer	18850	140	22124-21730
	440	Globigerinoides sacculifer	28000	13	31334-31064
MD06-3075	64	Globigerinoides ruber	1370	30	813-678
	292	Globigerinoides ruber	2570	35	2153-1981
	338	Globigerinoides ruber	2710	30	2319-2169
	386	Globigerinoides ruber	3515	30	3322-3165
	470	Mixed planktonic foraminifer	4600	30	4714-4526
	496	Mixed planktonic foraminifer	5055	30	5294-5112
	538	Mixed planktonic foraminifer	6105	40	6414-6262
	560	Globigerinoides ruber	6645	70	7058-6824
	670	Mixed planktonic foraminifer	9800	50	10689-10485
	770	Globigerinoides ruber	12510	160	14156-13676
	818	Globigerinoides ruber	13600	180	15811-15293
	848	Globigerinoides ruber	14350	180	16793-16285
	870	Mixed planktonic foraminifer	15490	80	18097-17821
	940	Globigerinoides ruber	22910	200	26464-25968
	970	Mixed planktonic foraminifer	26120	270	29786-29208
RC12-344	11	Mixed planktonic foraminifer	2005	50	1478-1318
	29	Mixed planktonic foraminifer	2895	25	2565-2377
	59	Mixed planktonic foraminifer	6695	20	7087-6915
	136	Mixed planktonic foraminifer	9575	20	10347-10200
	176	Mixed planktonic foraminifer	11050	25	12520-12319
	235	Mixed planktonic foraminifer	13250	30	15204-15001
	276	Mixed planktonic foraminifer	14890	30	17294-17074
	336	Mixed planktonic foraminifer	16750	40	19429-19188
	416	Mixed planktonic foraminifer	18960	60	22171-21930
VM29-19	106-107	Mixed planktonic foraminifer	4690	15	2869-2716
	140-141	Mixed planktonic foraminifer	7740	35	8097-7945
	160-161	Mixed planktonic foraminifer	10225	20	11239-11121
	190-191	Mixed planktonic foraminifer	12445	40	13934-13756
	204-205	Mixed planktonic foraminifer	15130	45	17637-17353
	221-222	Mixed planktonic foraminifer	17130	60	19902-19617
	255-256	Mixed planktonic foraminifer	20580	80	23908-23667
	295-296	Mixed planktonic foraminifer	23150	100	26728-26362
GeoB10069-3	8	Mixed planktonic foraminifer	755	35	289-133
	65	Mixed planktonic foraminifer	1680	30	1148-996
	88	Mixed planktonic foraminifer	1970	35	1424-1288
	107	Mixed planktonic foraminifer	2260	30	1762-1606
	122	Mixed planktonic foraminifer	2360	30	1880-1727
	188	Mixed planktonic foraminifer	2910	35	2605-2406
	268	Mixed planktonic foraminifer	3950	35	3850-3679
	378	Mixed planktonic foraminifer	5140	35	5413-5236
	468	Mixed planktonic foraminifer	6800	45	7203-7020
	593	Mixed planktonic foraminifer	9450	65	10230-10012
	644	Mixed planktonic foraminifer	10600	50	11850-11604
	693	Mixed planktonic foraminifer	11700	55	13104-12928
	724	Mixed planktonic foraminifer	13200	75	15177-14906
	753	Mixed planktonic foraminifer	16050	75	18676-18387
	786	Mixed planktonic foraminifer	19050	90	22270-22008
	818	Mixed planktonic foraminifer	21900	110	25479-25139
	894	Mixed planktonic foraminifer	27100	160	30667-30251
	953	Mixed planktonic foraminifer	31000	240	34857-34345
MD05-2904	15-18	G. ruber+G.sacculifer	1821	30	1286-1161
	171-174	G. ruber+G.sacculifer	6982	36	7383-7235
	299-302	Globigerinoides ruber	10156	60	11207-11010
	479-482	Globigerinoides ruber	13433	43	15460-15222
	646-649	Globigerinoides ruber	15211	80	17758-17430
	762-765	Globigerinoides ruber	16675	80	19370-19074
	986-989	Globigerinoides ruber	21708	101	25243-24925
17940	620.5	Globigerinoides sacculifer	9540	62.5	10350-10144
	622.5	Globigerinoides sacculifer	9810	110	10775-10403
	652.5	Globigerinoides ruber	9870	110	10881-10495
	722.5	Globigerinoides ruber	11280	110	12738-12510
	792.5	Globigerinoides ruber	13090	140	15111-14607
	842.5	Globigerinoides ruber	13960	154	16253-15800
	852.5	Globigerinoides ruber	14160	159	16524-16058
	892.5	Globigerinoides ruber	15510	188	18200-17724
	912.5	Globigerinoides ruber	16490	215	19275-18762
	922.5	Globigerinoides ruber	17260	220	20219-19633
	932.5	Globigerinoides sacculifer	18050	140	21084-20656
	1032.5	Globigerinoides ruber	24510	570	28435-27301
SO217-18519	140	Mixed planktonic foraminifer	6430	30	6777-6612
	200	Globigerinoides ruber	10170	45	11208-11055
	236	G. ruber+G.sacculifer	12110	55	13517-13333
	250	Globigerinoides ruber	12700	60	14317-14044
	267	Globigerinoides ruber	13580	60	15664-15395
	307	G. ruber+G.sacculifer	15120	80	17655-17324
	407	G. ruber+G.sacculifer	18300	100	21366-20996
	607	G. ruber+G.sacculifer	24500	170	27998-27597
TGS-931	155	G. ruber+G.sacculifer	9030	35	9607-9464
	203	G. ruber+G.sacculifer	10800	55	12178-11892
	229	G. ruber+G.sacculifer	11820	50	13228-13068
	247	G. ruber+G.sacculifer	12805	50	14525-14195
	277	G. ruber+G.sacculifer	13400	70	15435-15159
	307	G. ruber+G.sacculifer	14690	60	17081-16829
	344	G. ruber+G.sacculifer	17410	100	20291-19963
SO217-18515	505.5	Globigerinoides ruber	10905	50	12360-12077
	523.5	G. ruber+G.sacculifer	11605	60	13025-12833
	537.5	Globigerinoides ruber	12725	60	14362-14069
	557.5	Globigerinoides ruber	13570	70	15656-15372
	595.5	Globigerinoides ruber	14500	70	16878-16592
	639.5	G. ruber+G.sacculifer	15650	80	18232-17986
	695.5	G. ruber+G.sacculifer	15860	90	18509-18211
	753.5	Mixed planktonic foraminifer	16870	100	19612-19271
	855.5	G. ruber+G.sacculifer	18240	110	21298-20924
	975.5	Mixed planktonic foraminifer	20110	140	23439-23021
	1055.5	G. ruber+G.sacculifer	21190	150	24683-24228
	1175.5	Mixed planktonic foraminifer	22520	180	26062-25685
MD01-2378	167.5	Globigerinoides ruber	8575	40	9120-8937
	201.5	Globigerinoides ruber	9660	45	10481-10284
	227.5	Globigerinoides ruber	10370	50	11465-11241
	251.5	Globigerinoides ruber	11415	50	12823-12679
	275.5	Globigerinoides ruber	12705	55	14317-14053
	291.5	Globigerinoides ruber	13020	55	14932-14618
	316.5	Globigerinoides ruber	14260	70	16559-16273
	338.5	Globigerinoides ruber	15410	70	18016-17721
	364.5	Globigerinoides ruber	16340	80	18955-18715
	390.5	Globigerinoides ruber	17440	90	20320-20012
	424.5	Globigerinoides ruber	18990	100	22224-21938
	440.5	Globigerinoides ruber	19960	110	23232-22922
MD98-2165	460	Globigerinoides ruber	7500	110	7909-7662
	560	Globigerinoides ruber	10340	120	11534-11169
	600	Globigerinoides ruber	11430	130	12909-12640
	620	Globigerinoides ruber	12100	150	13600-13242
	640	Globigerinoides ruber	13040	150	15048-14505
	656	Globigerinoides ruber	13590	140	15751-15324
	664	Globigerinoides ruber	14050	120	16336-15960
	674	Globigerinoides ruber	14360	140	16762-16335
	680	Globigerinoides ruber	15080	160	17687-17206
	690	Globigerinoides ruber	15660	130	18277-17929
	698	Globigerinoides ruber	16030	140	18676-18315
	740	Globigerinoides ruber	19780	170	23090-22653
	774	Globigerinoides ruber	22330	220	25934-25479
GeoB 10042-3	213	G.ruber+G.sacc	8885	45	9469-9318
	238	G.ruber+G.sacc	11830	60	13242-13070
	243	G.ruber+G.sacc	13065	30	14997-14761
	263	G.ruber+G.sacc	13760	60	15907-15640
	300	G.ruber+G.sacc	16620	90	19309-18994
	400	G.ruber+G.sacc	24210	130	27667-27379
VM33-80	10.5	Globigerinoides ruber	3810	30	3661-3495
	40.5	Globigerinoides ruber	9090	45	9695-9520
	55.5	Globigerinoides ruber	10100	40	11152-10942
	75.5	Globigerinoides ruber	12950	75	14839-14466
	95.5	Globigerinoides ruber	13900	65	14141-13865
	121.5	Globigerinoides ruber	17552	85	20440-20153
	155.5	Globigerinoides ruber	19650	100	22904-22603
SO189-2 39KL	404	Globigerinoides sacculifer	10340	30	11393-11222
	428	Globigerinoides ruber	10665	30	11929-11728
	448	Globigerinoides ruber	10990	20	12456-12247
	460	Mixed planktonic foraminifer	11300	60	12731-12588
	472	G.ruber+G.sacc	11645	25	13052-12898
	500	Mixed planktonic foraminifer	12300	70	13659-13554
	518	Globigerinoides sacculifer	12665	30	14225-14028
	542	Globigerinoides sacculifer	13105	30	15027-14816
	550	Mixed planktonic foraminifer	13450	55	15490-15236
	558	Globigerinoides sacculifer	13665	35	15763-15531
	582	Globigerinoides sacculifer	14200	35	16457-16220
	598	Globigerinoides sacculifer	14770	30	17165-16940
	604	Mixed planktonic foraminifer	14850	70	17277-17018
	622	Globigerinoides sacculifer	15335	35	17905-17630
	646	Globigerinoides ruber	16070	90	18707-18400
	652	Mixed planktonic foraminifer	16450	90	19090-18815
	698	Globigerinoides sacculifer	17720	70	20622-20351
	700	Mixed planktonic foraminifer	17700	75	20600-20323
	718	Globigerinoides sacculifer	18240	80	21269-20945
	738	Globigerinoides sacculifer	18410	90	21540-21146
	756	Globigerinoides sacculifer	19740	100	22987-22694
	774	Globigerinoides sacculifer	20010	150	23336-22936
	794	Globigerinoides sacculifer	20410	60	23737-23474
	804	Mixed planktonic foraminifer	20800	95	24129-23841
SO189-2 119KL	163	Mixed planktonic foraminifer	9090	50	9701-9517
	198	Mixed planktonic foraminifer	10800	55	12178-11892
	233	Mixed planktonic foraminifer	12500	65	14011-13792
	283	Mixed planktonic foraminifer	13950	60	16155-15889
	333	Mixed planktonic foraminifer	15850	85	18497-18202
	383	Mixed planktonic foraminifer	18100	85	21093-20777
	433	Mixed planktonic foraminifer	20300	85	23660-23341
	483	Mixed planktonic foraminifer	22400	100	25890-25663
	533	Mixed planktonic foraminifer	23700	90	27217-27000
	588	Mixed planktonic foraminifer	25500	120	29014-28722
	633	Mixed planktonic foraminifer	26900	170	30426-30029
SO189-2 144KL	292	Mixed planktonic foraminifer	9410	130	10242-9857
	318	Mixed planktonic foraminifer	10050	55	11080-10833
	328	Mixed planktonic foraminifer	10550	55	11778-11508
	338	Mixed planktonic foraminifer	10850	50	12258-11972
	354	Mixed planktonic foraminifer	10950	45	12421-12166
	370	Mixed planktonic foraminifer	11900	50	13300-13137
	400	Mixed planktonic foraminifer	12950	55	14823-14494
	422	Mixed planktonic foraminifer	13800	50	15952-15700
	460	Mixed planktonic foraminifer	14500	55	16869-16601
	498	Mixed planktonic foraminifer	14650	60	17037-16786
	538	Mixed planktonic foraminifer	15450	70	18055-17777
	576	Mixed planktonic foraminifer	15850	70	18484-18204
	634	Mixed planktonic foraminifer	17150	90	19952-19619
	686	Mixed planktonic foraminifer	18300	70	21344-21025
	728	Mixed planktonic foraminifer	18900	90	22129-21840
	762	Mixed planktonic foraminifer	19200	55	22384-22171
	800	Mixed planktonic foraminifer	20200	85	23545-23185
	822	Mixed planktonic foraminifer	20700	85	24020-23765
BOB-24	3-5	Neogloboquedrina dutertrei	605	40	116-1
	34-35	Neogloboquedrina dutertrei	5130	20	5391-5222
	65-66	Neogloboquedrina dutertrei	10550	35	11765-11532
	90-91	Neogloboquedrina dutertrei	12450	45	13957-13756
	99-100	Neogloboquedrina dutertrei	12950	45	14816-14506
	140-141	Neogloboquedrina dutertrei	16500	60	19124-18878
	200-201	Neogloboquedrina dutertrei	20700	190	24145-23705
	220-221	Neogloboquedrina dutertrei	22500	130	25989-25708
	250-251	Neogloboquedrina dutertrei	24800	170	28325-27862
	337-338	Neogloboquedrina dutertrei	32000	390	36035-35242
	370-371	Neogloboquedrina dutertrei	34400	530	39161-37832
SK218/1	266	Globigerinoides ruber	10400	60	11523-11263
	322	Globigerinoides ruber	13940	90	16165-15847
	350	Globigerinoides ruber	16410	100	19055-18771
GIK16160-3	253	Globigerinoides ruber	9930	50	10905-10645
	287	Globigerinoides ruber	10560	60	11803-11525
	313	G.ruber+G.trilobus+G.saccu.	11620	70	13045-12845
	363.5	Globigerinoides ruber	13070	70	15034-14710
	392.5	G.ruber+G.trilobus+G.saccu.	13590	70	15686-15400
	426	G.ruber+G.trilobus	14270	70	16573-16285
	527.5	Globigerinoides ruber	17170	120	20008-19620
	582.5	Globigerinoides ruber	20560	160	23978-23548
	625	Globigerinoides ruber	23750	190	27323-26949
	667.5	Globigerinoides ruber	28990	430	32959-31814
SK237-GC04	99.5	Mixed planktonic foraminifer	9890	30	11285-11243
	144.5	Mixed planktonic foraminifer	12930	30	15545-15371
	156.5	Mixed planktonic foraminifer	13860	40	16959-16759
	188.5	Mixed planktonic foraminifer	15820	40	19135-19014
SS-4018	51	Mixed planktonic foraminifer	9558	55	10361-10171
	61	Mixed planktonic foraminifer	10364	55	11463-11234
	73	Mixed planktonic foraminifer	11383	58	12800-12649
	81	Mixed planktonic foraminifer	12036	67	13458-13263
	93	Mixed planktonic foraminifer	13170	91	15156-14844
	103	Mixed planktonic foraminifer	13613	75	15723-15427
	113	Mixed planktonic foraminifer	14719	77	17131-16848
	123	Mixed planktonic foraminifer	15098	83	17633-17294
	129	Mixed planktonic foraminifer	16660	120	19383-19022
GeoB12624-1	124	Mixed planktonic foraminifer	8680	50	9253-9053
	210	Mixed planktonic foraminifer	9540	65	10355-10142
	300	Mixed planktonic foraminifer	10410	60	11544-11279
	398	Mixed planktonic foraminifer	11240	60	12691-12531
	512	Mixed planktonic foraminifer	13200	70	15172-14911
	596	Mixed planktonic foraminifer	16630	80	19315-19014
P178-15P	420.5	Mixed planktonic foraminifer	9430	35	10194-10025
	460.5	Mixed planktonic foraminifer	10045	40	11070-10845
	520.5	Mixed planktonic foraminifer	11730	40	13131-12973
	560.5	Mixed planktonic foraminifer	12910	45	14768-14439
	580.5	Mixed planktonic foraminifer	14160	40	16406-16167
	600.5	Mixed planktonic foraminifer	15370	70	17969-17659
	640.5	Mixed planktonic foraminifer	16570	60	19214-18947
	680.5	Mixed planktonic foraminifer	21150	70	24561-24251
	700.5	Mixed planktonic foraminifer	23160	160	26793-26342
SK17	169	Mixed planktonic foraminifer	10068	61	11112-10859
	193	Mixed planktonic foraminifer	10771	65	12136-11837
	209	Mixed planktonic foraminifer	11639	70	13066-12868
	237	Mixed planktonic foraminifer	12590	142	14257-13791
	261	Mixed planktonic foraminifer	12803	87	14569-14153
	321	Mixed planktonic foraminifer	15678	99	18270-17984
	381	Mixed planktonic foraminifer	18870	132	22135-21764
	417	Mixed planktonic foraminifer	21050	152	24527-24076
	433	Mixed planktonic foraminifer	21910	221	25576-25067
	469	Mixed planktonic foraminifer	25560	231	29151-28674
SO130-289KL	187.5	Globigerinoides ruber	9855	50	10762-10547
	193	Globigerinoides ruber	10160	55	11208-11026
	236.5	Globigerinoides ruber	10525	65	11749-11457
	241.5	Globigerinoides ruber	10905	65	12368-12062
	283.5	Globigerinoides ruber	11730	50	13139-12968
	301.5	Globigerinoides ruber	11945	55	13345-13168
	344.5	Globigerinoides ruber	13180	55	15134-14899
	353.5	Globigerinoides ruber	15670	60	18239-18027
	371.5	Globigerinoides ruber	17990	75	20929-20648
SZY	225.5	Organic sediment	13740	70	16796-16505
	235	Organic sediment	14940	40	18263-18211
	241	Organic sediment	15440	40	18806-18726
	245	Organic sediment	15790	50	19109-18974
	248	Organic sediment	16240	50	19626-19500
	250	Organic sediment	16670	80	20282-20032
	260	Organic sediment	18420	50	22409-22307
	269.5	Organic sediment	20640	110	25044-24691
LGF	700-710	Plant remains	9720	60	11232-11094
	733-734	Plant remains	10059	87	11750-11400
	780-781	Plant remains	10309	89	12194-11937
	787-796	Plant remains	10450	70	12624-12041
	861-870	Plant remains	12100	90	14219-13771
	930-941	Plant remains	12350	90	14881-14083
	1008-1019	Plant remains	13700	100	16744-16385
	1035-1045	Plant remains	13900	100	17036-16731
	1084-1095	Plant remains	15200	110	18726-18257
	1177-1187	Plant remains	18150	120	22255-21983
	1275-1285	Plant remains	20500	100	24916-24526
	1370-1380	Plant remains	23400	190	27736-27417
TCQH	521	Plant macrofossil	9410	40	10640-10582
	571	Plant macrofossil	10310	40	12104-11943
	715	Plant macrofossil	12290	50	14310-14101
	817	Plant macrofossil	15100	60	18614-18482
Tiancai	707	Plant remains	10590	60	12693-12612
	721	Plant remains	10900	60	12841-12754
	735	Plant remains	11410	50	13326-13234
	749	Plant remains	12850	60	15468-15246
	760	Plant remains	12870	60	15493-15275
	768	Plant remains	14140	70	17293-17092
	794	Plant remains	14980	70	18293-18206
	824	Plant remains	16230	130	19660-19451
	839	Plant remains	16380	180	19991-19542
