# Supplementary material for: A contracting Intertropical Convergence Zone during the Early Heinrich Stadial 1
Source: Nat Commun. 2023 Aug 4;14:4695. doi: 10.1038/s41467-023-40377-9 (PMC10403598; doi:10.1038/s41467-023-40377-9)
Supplement: Supplementary file 6 — Source Data [file 41467_2023_40377_MOESM6_ESM.xlsx]

## Sheet: Table S1
No.	Core name	Latitude	Longitude	Proxy	Early HS1	References	References
1	SO93-126KL	19°58.40′N	90°02.03′E	Salinity	dry	Kudrass et al., 2001	https://doi.org/10.1130/0091-7613(2001)029<0063:MAAOCC>2.0.CO;2
2	BOB-24	15°34′N	87°9′E	δ18Osw-residual	dry	Liu et al., 2020	https://doi.org/10.1016/j.palaeo.2020.110112
3	VM29-19	14.71°N	83.58°E	δ18Osw-residual	dry	Rashid et al., 2011	https://doi.org/10.3319/TAO.2010.09.17.02(TibXS)
4	SK218/1	14°02′N	82°00′E	δ18Osw-residual	dry	Govil and Naidu, 2011	https://doi.org/10.1016/j.quascirev.2011.10.004
5	RC12-344	12.46°N	96.04°E	δ18Osw-residual	dry	Rashid et al., 2007	https://doi.org/10.1016/j.quascirev.2007.07.002
6	SO130-289KL	23°07.34′N	66°29.84′E	reflectance L*	dry	Deplazes et al., 2013	https://www.nature.com/articles/ngeo1712
7	SK17	15°15′N	72°58′E	δ18Osw-residual	dry	Anand et al., 2008	https://doi.org/10.1029/2007PA001564
8	SS-4018	13°12.80'N	53°15.40'E	biogenic silica flux	dry	Balaji et al., 2018	https://doi.org/10.5194/cp-14-1331-2018
9	SK237-GC04	10°58.65′N	74°59.96′E	δ18Osw-residual	dry	Saraswat et al., 2013	https://doi.org/10.1016/j.epsl.2013.05.022
10	GeoB12624-1	8°14'S	39°45'E	log(Fe/Ca), log(Ti/Ca), log(Al/Si), pollen	dry	Liu et al., 2018; Bouimetarhan et al., 2015	https://doi.org/10.1016/j.quascirev.2018.08.004；https://doi.org/0.5194/cp-11-751-2015
11	GIK16160-3	18°14.47'S	37°52.11'E	δ18Osw-residual	dry	Wang et al., 2013	https://doi.org/10.1002/palo.20053
12	ADM-159	9.27°N	95.61°E	δ18Osw-residual	wet	Liu et al., 2021	https://doi.org/10.1016/j.margeo.2021.106542
13	SK129/CR04	6°29.65′N	75°58.68′E	δ18Osw-residual	wet	Mahesh and Banakar, 2014	https://doi.org/10.1016/j.palaeo.2013.05.024
14	I106	6°14′N	90°00′E	δ18Osw-residual	wet	This study
15	SO189-119KL	3°31′N	96°19′E	δ18Osw-residual	dry	Mohtadi et al., 2014	https://www.nature.com/articles/nature13196
16	SO189-144KL	1°09'N	98°04′E	δ18Osw-residual	dry	Mohtadi et al., 2014	https://www.nature.com/articles/nature13196
17	SO189-39KL	0°47′S	99°54′E	δ18Osw-residual	dry	Mohtadi et al., 2014	https://www.nature.com/articles/nature13196
18	GeoB 10042-1	7°06.81'S	104°38.58'E	δ18Osw-residual	dry	Mohtadi et al., 2010	https://doi.org/10.1016/j.epsl.2010.01.024
19	Tiancai Lake	26°38′N	99°43′E	pollen	dry	Xiao et al. 2014	https://doi.org/10.1016/j.quascirev.2013.12.023
20	TCQH	25°07'N	98°34′E	Pollen, grain-size, Ti	dry	Xiao et al. 2015; Zhang et al., 2017	https://doi.org/10.1016/j.palaeo.2014.04.008；https://doi.org/10.1130/G38309.1
21	Sanbao Cave	31° 40'N	110° 26′E	Speleothems δ18O	dry	Chen et al., 2016	https://www.nature.com/articles/nature20585.pdf
22	LJF	26° 37'N	110° 08'E	pollen	dry	Ma et al., 2022	https://doi.org/10.1016/j.quascirev.2022.107371
23	SZY	26°46′N	119° 02′E	pollen	dry	Yue et al., 2012	https://doi.org/10.1016/j.palaeo.2012.09.018
24	Toushe	23°49'N	120°53'E	pollen, n-alkane-δD,δ13CTOC	dry	Li et al., 2013	https://doi.org/10.1016/j.jseaes.2012.12.005
25	MD05-2904	19°27′N	116° 15′E	pollen	dry	Chang et al., 2013	https://doi.org/10.1360/972012-786
26	17940	20°07′N	117° 23′E	Salinity	dry	Wang et al., 1999	https://doi.org/10.1016/S0025-3227(98)00182-0
27	TGS-931	2°24.5′S	122°37'E	δ18Osw-residual	dry	Schröder et al., 2018	https://doi.org/10.1029/2018PA003323
28	SO217-18519	0°34.3′S	118°6.9'E	δ18Osw-residual	dry	Schröder et al., 2018	https://doi.org/10.1029/2018PA003323
29	SO217-18515	3°37.8'S	119°22'E	δ18Osw-residual	dry	Schröder et al., 2016	https://doi.org/10.1016/j.quascirev.2016.10.018
30	GeoB10069-3	9°36' S	120°55'E	δ18Osw-residual	dry	Gibbons et al., 2014	https://doi.org/10.1016/j.epsl.2013.11.032
31	MD01-2378	13°4.95´ S	121°47.27´ E	δ18Osw-residual	dry	Xu et al., 2008; Schröder et al., 2016	https://doi.org/10.1016/j.epsl.2008.06.029；
32	MD98-2165	9°39´ S	118°20´ E	δ18Osw-residual	dry	Levi et al., 2007	https://doi.org/10.1029/2006GC001514
33	Borneo SSC01	4°N	114°E	Speleothems δ18O	dry	Partin et al., 2007	https://www.nature.com/articles/nature06164
34	VM33-80	7°51.7′S	123°E	232Th flux, Particle flux	dry	Muller et al., 2010	https://doi.org/10.1130/G32878.1
35	Ball Gown Cave	17°20'S	125°E	δ18Osw-residual	dry	Denniston et al., 2013	https://doi.org/10.1016/j.quascirev.2013.04.012
36	Lake Challa	3°19'S	37°42'E	BIT index	dry	Verschuren et al., 2009	https://doi.org/10.1016/J.GCA.2009.05.021
37	P178-15P	11° 57.3'N	44° 18' E	δDwax	dry	Tierney et al., 2013	https://www.science.org/doi/10.1126/science.1240411
38	Socotra	12° 31'N	54° E	Speleothems δ18O	dry	Shakun et al.,2007	https://doi.org/10.1016/j.epsl.2007.05.004
39	Mawmlun	25° 15'N	91° 52' E	Speleothems δ18O	dry	Dutt et al., 2015	https://doi.org/10.1002/2015GL064015.
40	CG2	6.39°N	110.15°E	grain size, dry bulk density, mass accumulation rate, Si/Al ratios, δ18Osw-residual	wet	Huang et al., 2019	https://doi.org/10.1016/j.quascirev.2019.105900
41	MD97-2141	8.8 °N	121.3° E	δ18Osw-residual	wet	Rosenthal et al., 2003	https://doi.org/10.1029/2002GL016612
42	MD06-3075	6°29'N	125°50'E	log (Fe/Ca)	wet	Fraser et al., 2014	https://doi.org/10.1002/2013PA002599.
43	Lake Malawi	10 ° 01.1'S	34°11.2'E	Si/Ti, Zr/Ti	dry	Castañeda et al., 2007	https://doi.org/10.1130/G23916A.1

## Sheet: Figure 2
Depth/cm	Age/ka	I106d 18O/16O Mean[PDB ‰]	G. ruber Mg/Ca [mmol/mol]	106 G.ruber Mg/Ca SST [°C]	δ18Osw-g.ruber [SMOW ‰]
2	1.8444	-2.802	3.82874	25.668	-0.290217
3	2.7666	-2.696	3.82188	25.6481	-0.188932
4	3.6888	-2.925	3.88376	25.8265	-0.38469
5	4.611	-2.867	3.95658	26.0329	-0.288016
6	4.94238	-2.991	4.0491	26.2898	-0.361518
7	5.27375	-3.109	3.84611	25.7183	-0.601653
8	5.60513	-2.997	4.14354	26.5459	-0.320252
8	5.60513	-2.995	3.90066	25.8748	-0.458074
9	5.9365	-2.679	4.09523	26.4156	-0.0324715
10	6.26788	-3.002	3.92584	25.9463	-0.456299
11	6.59925	-3.015	4.11972	26.4819	-0.361116
12	6.93063	-3.028	3.98692	26.1178	-0.465449
13	7.262	-3.013	3.92982	25.9575	-0.500464
14	7.59017	-2.99	3.80193	25.5899	-0.57011
15	7.91833	-2.704	3.85546	25.7453	-0.269893
15	7.91833	-3.029	3.74248	25.4148	-0.663737
16	8.2465	-2.84	3.90436	25.8853	-0.40267
17	8.57467	-3.002	3.87621	25.8049	-0.61149
18	8.90283	-2.712
19	9.231	-2.996	3.87789	25.8097	-0.688745
20	9.77967	-2.59	3.84796	25.7236	-0.34587
21	10.3283	-2.465	3.77057	25.4979	-0.322735
22	10.877	-2.418	3.84368	25.7113	-0.303057
23	11.4257	-2.503	3.79456	25.5684	-0.466812
23	11.4257	-2.406	3.72719	25.3693	-0.411283
24	11.9743	-2.666	3.79698	25.5754	-0.6397
25	12.523	-2.504	3.89598	25.8614	-0.449644
26	12.6392	-2.815	3.761	25.4696	-0.852045
27	12.7553	-2.4	3.81204	25.6194	-0.415611
28	12.8715	-2.253	3.61156	25.0191	-0.403444
29	12.9877	-2.085	3.73772	25.4007	-0.165725
30	13.1038	-2.526	3.65635	25.1561	-0.667452
31	13.22	-2.175	3.82499	25.6571	-0.221849
32	13.678	-1.884	3.66571	25.1845	-0.0761566
33	14.136	-1.623	3.74588	25.4249	0.116265
34	14.594	-1.705	3.70024	25.2887	-0.0202021
35	15.052	-1.436	3.59319	24.9625	0.164401
36	15.51	-1.323	3.68343	25.2381	0.26052
37	15.968	-1.141	3.56969	24.8896	0.315213
38	16.2607	-1.735	3.67698	25.2186	-0.232789
38	16.2607	-1.784	3.81619	25.6315	-0.195769
39	16.5534	-1.765	3.9034	25.8826	-0.12708
40	16.8461	-1.894	3.82077	25.6448	-0.303475
41	17.1388	-1.553	3.80362	25.5948	0.0298716
42	17.4315	-1.684	3.92334	25.9392	-0.0267713
42	17.4315	-1.381	3.70302	25.297	0.142446
43	17.7242	-1.679	3.81821	25.6374	-0.0835892
44	18.0169	-1.448	3.89926	25.8708	0.19384
45	18.3096	-1.813	3.82776	25.6652	-0.222894
46	18.6023	-0.959	3.64212	25.1128	0.503813
47	18.895	-1.043	3.68581	25.2453	0.43478
50	19.537	-0.953	3.39374	24.328	0.32805
53	20.179	-1.509	3.69247	25.2653	-0.03862
56	20.821	-1.145	3.60879	25.0106	0.265996
58	21.249	-1.529	3.39869	24.3442	-0.261189
59	21.4375	-0.958	3.46965	24.5738	0.338654
59	21.4375	-0.936	3.23358	23.7908	0.197539
60	21.6261	-1.151	3.54348	24.8077	0.18322
61	21.8146	-1.17	3.34061	24.1527	0.0294468
62	22.0032	-1.25	3.31956	24.0824	-0.0622041
63	22.1917	-1.01	3.35185	24.19	0.203258
64	22.3803	-1.242	3.29945	24.0149	-0.0621592
65	22.5688	-1.12	3.18855	23.635	-0.0162783
65	22.5688	-1.112	3.16168	23.541	-0.0278731
66	22.7574	-1.234	3.36133	24.2213	-0.00506778
67	22.9459	-1.19	3.39096	24.3188	0.0622654
68	23.1345	-1.085	3.31442	24.0652	0.117444
69	23.323	-0.901	3.21811	23.7375	0.236236
70	23.5612	-1.049	3.50509	24.6867	0.287822
71	23.7993	-1.082	3.28796	23.9761	0.108699

## Sheet: Figure 3
Age/ka	Composited Chinese Cave d 18O/16O		Age/ka	Mawmluh Cave d 18O/16O		Age/ka	I106 δ18Osw-g.ruber [SMOW ‰]		Age/ka	CG 02 Si/Al		Age/ka	SK129/CR04 salinity		Age/ka	MD97-2141 δ18Osw-g.ruber		Age/ka	SO189-39kl δ18Osw-g.ruber		Age/ka	GeoB10069-3 δ18Osw-g.ruber
12.009	-8.4		12.03	-2.62		12.52	-0.45		12.05	2.94		11.41	36.2		12	1.173		12.02	0.34		12.04	0.523
12.042	-7.82		12.09	-2.93		12.64	-0.852		12.26	2.92		14.05	36.4		12.04	1.057		12.07	0.35		12.1	0.457
12.074	-8.43		12.16	-2.7		12.76	-0.416		12.38	2.93		15.48	36.5		12.08	0.803		12.13	0.76		12.15	0.45
12.107	-8.34		12.22	-3.03		12.87	-0.403		12.5	2.95		16.33	35.9		12.12	1.063		12.19	0.57		12.2	0.65
12.141	-8.4		12.28	-3.21		12.99	-0.166		12.61	2.95		16.59	36.1		12.16	0.891		12.24	0.94		12.23	0.261
12.173	-8.97		12.35	-3.36		13.1	-0.667		12.73	2.95		17.65	36.3		12.2	0.801		12.29	0.71		12.25	0.046
12.206	-8.02		12.41	-3.13		13.22	-0.222		12.84	2.96		18.71	36.2		12.24	0.836		12.34	0.68		12.31	0.369
12.24	-8.4		12.48	-2.39		13.68	-0.076		12.96	2.96		19.5	36.1		12.27	0.966		12.41	0.34		12.36	0.106
12.274	-8.08		12.54	-2.79		14.14	0.116		13.08	2.95		20.03	36.8		12.35	0.959		12.49	0.49		12.41	0.192
12.311	-7.86		12.6	-3.36		14.59	-0.02		13.2	2.98		20.82	36.3		12.39	0.826		12.58	0.54		12.46	0.043
12.352	-7.94		12.67	-2.66		15.05	0.164		13.33	2.96		21.62	36.6		12.43	0.855		12.65	0.46		12.49	0.141
12.377	-7.54		12.73	-2.74		15.51	0.261		13.46	2.95		22.15	36.8		12.47	1.01		12.7	0.69		12.52	0.125
12.401	-8.32		12.8	-1.89		15.97	0.315		13.58	2.93		22.92	36.7		12.51	0.804		12.74	0.34		12.57	0.117
12.424	-8.33		12.86	-3.23		16.26	-0.233		13.71	2.93					12.55	0.845		12.78	0.14		12.62	0.256
12.446	-8.15		12.92	-3.36		16.26	-0.196		13.84	2.92					12.62	0.84		12.83	0.03		12.67	0.565
12.469	-8.62		12.99	-3.57		16.55	-0.127		13.96	2.93					12.66	1.029		12.87	-0.04		12.73	0.191
12.493	-8.62		13.05	-3.56		16.85	-0.303		14.09	2.91					12.7	0.966		12.91	0.24		12.75	0.278
12.519	-8.61		13.12	-3.95		17.14	0.03		14.22	2.9					12.74	0.743		12.95	-0.04		12.78	0.401
12.542	-8.41		13.18	-4.08		17.43	-0.027		14.35	2.9					12.78	0.697		13	-0.08		12.83	0.48
12.564	-8.53		13.24	-4.48		17.43	0.142		14.47	2.89					12.89	0.609		13.07	0.15		12.88	0.41
12.585	-8.61		13.31	-4.64		17.72	-0.084		14.6	2.88					12.93	0.752		13.12	0.35		12.99	0.018
12.605	-8.71		13.37	-4.44		18.02	0.194		14.73	2.88					12.97	0.663		13.19	0.12		13.02	0.011
12.626	-9.54		13.44	-4.18		18.31	-0.223		14.82	2.87					13.01	0.846		13.24	0.44		13.08	0.235
12.648	-8.47		13.5	-4.6		18.6	0.504		14.91	2.87					13.31	0.855		13.31	-0.06		13.21	-0.062
12.671	-8.39		13.56	-4.12		18.9	0.435		15.01	2.87					13.41	1.071		13.37	0.12		13.34	0.586
12.689	-8.36		13.63	-3.41		19.54	0.328		15.1	2.87					13.5	0.717		13.43	0.22		13.47	0.173
12.706	-8.93		13.69	-3.57		20.18	-0.039		15.2	2.89					13.6	0.797		13.49	-0.28		13.6	0.055
12.722	-8.92		13.76	-4.08		20.82	0.266		15.29	2.9					13.77	0.894		13.55	0.1		13.67	0.331
12.739	-8.92		13.82	-3.84		21.25	-0.261		15.39	2.91					13.84	1.059		13.61	0.31		13.73	-0.079
12.754	-8.87		13.88	-3.37		21.44	0.339		15.48	2.92					13.91	0.914		13.67	0.32		13.87	-0.011
12.771	-8.76		14.2	-3.44		21.44	0.198		15.57	2.95					13.98	0.882		13.73	-0.01		14	0.264
12.787	-9.13		14.53	-3.73		21.63	0.183		15.67	2.97					14.05	0.852		13.81	0.59		14.13	-0.07
12.804	-9.69		14.85	-2.88		21.81	0.029		15.76	2.97					14.27	0.879		13.87	-0.06		14.26	0.262
12.822	-9.35		15.17	-1.46		22	-0.062		15.86	2.94					14.34	0.886		13.93	-0.1		14.32	0.032
12.834	-9.12		15.49	-1.25		22.19	0.203		15.95	2.92					14.41	1.045		13.99	0.23		14.39	0.227
12.845	-9.53		15.81	-0.61		22.38	-0.062		16.05	2.91					14.48	1.025		14.05	0.56		14.52	0.206
12.857	-9.28		15.83	-1.01		22.57	-0.016		16.14	2.9					14.55	1.107		14.12	0.25		14.65	0.218
12.868	-10.17		15.86	-0.94		22.57	-0.028		16.24	2.89					14.62	1.217		14.16	-0.03		14.78	0.151
12.879	-10.12		15.88	-0.52		22.76	-0.005		16.28	2.87					14.94	1.032		14.2	-0.05		14.91	0.18
12.891	-9.55		15.9	-0.75		22.95	0.062		16.33	2.89					15.03	1.268		14.24	0.56		14.98	0.081
12.902	-9.44		15.93	-0.73		23.13	0.117		16.38	2.88					15.2	1.065		14.28	0.36		15.04	0.048
12.914	-9.78		15.95	-0.95		23.32	0.236		16.43	2.91					15.28	1.166		14.35	0.13		15.28	0.193
12.926	-9.63		15.97	-0.44		23.56	0.288		16.48	2.89					15.36	0.975		14.4	0.19		15.52	0.37
12.939	-10.05		16	-0.29		23.8	0.109		16.53	2.89					15.53	1.202		14.46	0.1		15.76	0.318
12.951	-10.23		16.02	-0.41					16.6	3.04					15.62	1.018		14.52	0.06		16	0.455
12.964	-9.99		16.05	-0.45					16.68	3.12					15.7	1.253		14.57	0.18		16.13	0.222
12.976	-9.56		16.07	-0.42					16.75	3.35					15.87	1.077		14.63	0.25		16.25	0.393
12.988	-8.97		16.09	-0.4					16.82	3.92					16.04	1.358		14.69	0.24		16.49	0.069
13	-9.11		16.12	-0.28					16.87	4.93					16.12	1.416		14.75	0.39		16.73	0.451
13.012	-8.83		16.14	-0.8					16.91	3.65					16.21	1.562		14.81	0.38		16.97	0.336
13.024	-9.97		16.16	-1.02					16.94	3.59					16.24	1.197		14.87	0.63		17.21	0.418
13.037	-9.84		16.19	-1.27					16.98	3.49					16.27	1.238		14.92	0.01		17.33	0.156
13.049	-9.59		16.21	-1.16					16.99	3.89					16.31	1.376		14.99	0.63		17.45	0.3
13.061	-9.49		16.23	-1.17					17.01	4.39					16.34	1.193		15.07	0.46		17.69	0.237
13.072	-9.16		16.26	-0.91					17.02	3.52					16.37	1.041		15.15	0.67		17.93	0.306
13.084	-9.32		16.28	-1.29					17.03	3.42					16.41	1.185		15.23	0.4		18.17	0.297
13.096	-9.57		16.3	-1.11					17.05	3.13					16.44	1.057		15.31	0.5		18.41	0.483
13.12	-10.68		16.33	-1.33					17.08	3.28					16.57	0.773		15.39	0.43		18.53	0.207
13.132	-9.85		16.35	-1.46					17.1	2.95					16.74	0.829		15.47	0.43		18.64	0.182
13.144	-9.67		16.37	-0.97					17.12	2.94					16.9	0.984		15.55	0.61		18.86	0.441
13.156	-9.42		16.4	-0.97					17.15	2.91					17.07	1.194		15.63	0.68		19.08	0.202
13.168	-9.22		16.42	-1.54					17.18	3.1					17.2	1.123		15.7	0.89		19.3	0.486
13.181	-9.95		16.44	-1.06					17.22	2.9					17.27	1.111		15.78	0.53		19.52	-0.03
13.193	-9.3		16.47	-1.46					17.25	2.91					17.33	1.104		15.86	1.01		19.63	0.074
13.206	-8.89		16.49	-1.13					17.29	2.95					17.43	0.978		15.93	0.6		19.73	-0.004
13.218	-8.97		16.52	-1.28					17.32	3.02					17.55	0.793		16.01	0.46		19.95	0.128
13.23	-9.59		16.54	-1.2					17.41	3.11					17.63	1.312		16.09	0.48		20.17	-0.071
13.243	-9.24		16.56	-1.64					17.55	3.33					17.75	0.774		16.18	0.6		20.39	0.427
13.257	-9.62		16.59	-1.1					17.69	3.52					17.83	1.195		16.26	0.47		20.61	-0.027
13.27	-10.31		16.61	-1.78					17.84	4.35					17.96	0.922		16.34	0.81		20.72	-0.216
13.283	-9.65		16.63	-2.01					17.98	4.63					18.04	0.92		16.38	0.64		20.83	-0.419
13.295	-9.77		16.66	-1.26					18.12	4.12					18.12	1.107		16.42	0.53		21.05	0.042
13.309	-9.97		16.68	-1.39					18.26	3.48					18.2	0.729		16.46	0.18		21.48	0.017
13.321	-9.78		16.7	-1.6					18.4	3.94					18.28	1.222		16.52	0.82		21.7	0.038
13.334	-9.32		16.73	-1.02					18.55	3.51					18.41	0.844		16.57	0.61		21.81	0.043
13.346	-9.31		16.75	-1.45					18.69	3.3					18.49	1.187		16.64	0.6		21.92	-0.265
13.358	-9.18		16.77	-1.04					18.83	3.16					18.61	0.926		16.69	0.65		22.14	0.115
13.371	-9.34		16.8	-1.32					18.97	3.34					18.69	0.883		16.75	0.6		22.34	0.219
13.384	-10.23		16.82	-1.68					19.11	3.25					18.81	0.752		16.81	0.48		22.54	-0.169
13.396	-10.87		16.84	-1.96					19.26	3.42					18.89	0.71		16.87	0.54		22.73	0.231
13.408	-9		16.87	-2.18					19.4	3.91					18.98	0.739		16.93	0.44		22.83	0.057
13.421	-9.5		16.89	-2.11					19.54	3.58					19.06	0.98		16.98	0.34		22.93	0.255
13.433	-9.52		16.91	-1.69					19.82	3.66					19.18	0.493		17.02	0.61		23.13	0.172
13.446	-9.99		16.94	-1.85					19.97	3.7					19.26	1.045		17.07	0.48		23.33	0.028
13.459	-10.06		16.96	-2.06					20.11	3.55					19.34	0.855		17.14	0.49		23.53	-0.007
13.471	-10.25		16.98	-1.64					20.25	3.6					19.42	0.643		17.22	0.66		23.72	0.109
13.484	-9.55		17.01	-2.25					20.39	3.6					19.51	0.723		17.29	0.57		23.82	-0.086
13.496	-9.45		17.03	-2.08					20.53	3.13					19.63	0.538		17.37	0.64		23.92	0.123
13.509	-8.9		17.06	-1.88					20.82	3.55					19.71	0.662		17.45	0.54
13.522	-11.17		17.08	-2					20.96	3.55					19.83	0.963		17.52	0.44
13.535	-9.77		17.1	-1.34					21.1	3.71					19.88	0.793		17.6	0.54
13.548	-10.76		17.27	-1.76					21.24	3.44					19.92	0.896		17.68	0.68
13.557	-9.81		17.44	-1.84					21.39	3.57					19.96	0.763		17.76	0.51
13.566	-9.7		17.61	-1.71					21.53	3.74					20.02	0.576		17.82	0.44
13.574	-9.5		17.78	-1.39					21.67	3.59					20.13	0.715		17.87	0.13
13.583	-8.85		17.95	-1.47					21.81	3.42					20.17	0.753		17.92	0.38
13.592	-10.26		18.12	-1.49					21.95	3.28					20.21	0.875		17.97	0.34
13.6	-9.68		18.29	-2.32											20.26	0.921		18.02	0.39
13.609	-9.72		18.46	-2.56											20.32	0.685		18.07	0.29
13.618	-10.56		18.63	-2.6											20.36	0.971		18.13	0.51
13.627	-10		18.8	-2.3											20.38	0.941		18.19	0.39
13.635	-9.79		18.97	-2.75											20.55	0.714		18.24	0.59
13.644	-10.18		19.14	-2.26											20.64	0.795		18.29	0.28
13.653	-10.68		19.31	-2.23											20.74	1.069		18.34	0.44
13.662	-10.21		19.48	-2.21											20.83	0.696		18.39	0.32
13.67	-9.82		19.65	-2.66											21.02	0.775		18.48	0.43
13.679	-9.9		19.82	-2.52											21.12	0.713		18.61	0.45
13.688	-9.07		19.99	-2.87											21.21	0.787		18.99	0.2
13.696	-10.11		20.16	-2.65											21.31	0.738		19.19	0.51
13.705	-10.02		20.33	-2.19											21.4	0.827		19.37	0.42
13.714	-9.58		20.5	-2											21.5	0.636		19.42	0.39
13.723	-9.77		20.67	-1.99											21.59	0.569		19.48	0.2
13.731	-9.7		20.72	-1.62											21.69	0.76		19.53	0.36
13.744	-10.93		20.77	-2.09											21.78	0.782		19.59	0.26
13.756	-9.92		20.88	-2.27											21.88	0.645		19.64	0.27
13.769	-9.93		20.93	-2.53														19.69	0.26
13.781	-10.24		20.98	-2.78														19.75	0.19
13.793	-9.58		21.04	-2.79														19.81	0.19
13.805	-9.77		21.09	-3.1														19.86	0.28
13.817	-9.32		21.14	-2.84														19.92	0.07
13.829	-9.45		21.19	-2.76														19.97	-0.02
13.842	-9.47		21.25	-2.26														20.02	0.22
13.853	-9.63		21.3	-2.36														20.08	0.12
13.866	-9.4		21.35	-2.44														20.14	0.05
13.878	-9.78		21.4	-2.5														20.19	0.24
13.889	-9.65		21.46	-2.49														20.25	0.14
13.902	-8.91		21.51	-2.16														20.3	0.04
13.914	-9.01		21.56	-2.08														20.35	0.45
13.926	-9.15		21.61	-2.36														20.41	0.18
13.938	-9.16		21.67	-2.73														20.47	0.04
13.951	-8.6		21.72	-2.75														20.47	0.23
13.963	-8.74		21.77	-2.74														20.48	-0.06
13.976	-9.41		21.82	-2.44														20.54	0.01
13.988	-9.43		21.88	-2.22														20.6	0.24
14.002	-9.1		21.93	-1.88														20.66	0.14
14.016	-8.96		21.98	-1.87														20.72	0.23
14.029	-9.05		22.03	-1.93														20.78	0.37
14.043	-9.53		22.09	-2.57														20.85	0.38
14.056	-9.31		22.14	-2.59														20.91	0.32
14.069	-9.43		22.19	-2.32														20.97	0.39
14.082	-9.37		22.24	-2.48														21.03	0.3
14.096	-9.68		22.3	-2.86														21.07	0.25
14.109	-9.69		22.35	-2.74														21.13	0.2
14.122	-9.48		22.4	-2.68														21.19	0.22
14.135	-9.27		22.45	-3.03														21.25	0.14
14.149	-8.93		22.51	-3.03														21.32	0.23
14.162	-9.44		22.56	-3.08														21.39	0.33
14.189	-10.01		22.61	-2.82														21.51	0.07
14.203	-8.96		22.66	-3.02														21.55	0.26
14.221	-9.42		22.72	-2.86														21.68	-0.04
14.239	-9.49		22.77	-2.73														21.72	0.25
14.257	-9.73		22.82	-2.6														21.87	0.1
14.275	-9.58		22.87	-2.92														22.02	0.05
14.292	-9.29		22.93	-3.36														22.17	0.19
14.309	-9.42		22.98	-3.31														22.32	0.08
14.326	-9.8		23.03	-3.42														22.47	0.22
14.344	-9.84		23.08	-3.27														22.62	0.38
14.361	-9.71		23.14	-3.55														22.78	0.17
14.378	-8.65		23.19	-2.86														22.86	0.33
14.396	-8.92		23.29	-3.13														22.9	-0.06
14.414	-9.43		23.38	-2.73														22.93	0.1
14.432	-8.72		23.48	-2.76														22.95	0.1
14.449	-9.4		23.58	-2.1														22.98	0.41
14.466	-8.93		23.67	-1.82														23	0.24
14.484	-8.55		23.77	-2.17														23.02	0.32
14.501	-8.59		23.87	-2.06														23.05	0.23
14.536	-8.71		23.96	-1.5														23.07	0.56
14.547	-8.45																	23.1	0.22
14.558	-8.05																	23.13	0.32
14.569	-8.75																	23.16	0.13
14.579	-8.53																	23.22	0.49
14.59	-8.66																	23.27	0.22
14.6	-9.03																	23.34	0.46
14.612	-8.46																	23.39	0.41
14.622	-7.82																	23.45	0.54
14.634	-8.24																	23.5	0.66
14.647	-8
14.66	-8.31
14.674	-8.17
14.686	-7.61
14.7	-7.4
14.713	-8.31
14.726	-7.83
14.739	-7.8
14.766	-6.86
14.803	-7.68
14.835	-7.15
14.866	-6.51
14.896	-7.73
14.926	-7.43
14.959	-7.69
15	-7.29
15.02	-7.77
15.05	-7.28
15.07	-7
15.1	-6.91
15.13	-7.22
15.15	-7.53
15.17	-7.43
15.18	-8.07
15.2	-7.09
15.22	-6.61
15.24	-6.72
15.26	-7.31
15.28	-7.52
15.3	-7.05
15.33	-7.41
15.36	-7.36
15.38	-7.11
15.41	-7
15.43	-6.95
15.46	-6.75
15.48	-7.69
15.5	-7.7
15.52	-7.88
15.53	-7.92
15.54	-7.39
15.55	-5.78
15.57	-8.11
15.58	-8.19
15.59	-7.82
15.6	-7.4
15.61	-7.93
15.62	-7.5
15.63	-7
15.63	-7.18
15.64	-7.21
15.65	-6.85
15.66	-7.01
15.67	-7.39
15.68	-7.54
15.69	-7.74
15.71	-6.69
15.73	-7.14
15.74	-7.4
15.76	-7.46
15.78	-7.55
15.8	-6.55
15.82	-6.51
15.84	-7.01
15.87	-7.14
15.89	-6.85
15.91	-6.13
15.94	-6.61
15.99	-6.63
16.03	-6.81
16.08	-6.39
16.09	-6.95
16.1	-6.18
16.11	-6.19
16.12	-8.32
16.13	-8.36
16.14	-7.56
16.15	-7.11
16.16	-7.33
16.17	-8.33
16.21	-7.64
16.23	-7.73
16.24	-7.83
16.27	-7.75
16.29	-7.57
16.31	-7.32
16.33	-7.59
16.35	-7.11
16.37	-6.87
16.39	-7.49
16.41	-7.25
16.43	-8.43
16.45	-8.52
16.46	-8.25
16.48	-8.46
16.49	-8.38
16.51	-7.59
16.52	-8.02
16.53	-7.95
16.55	-7.89
16.56	-7.84
16.57	-7.23
16.59	-7.12
16.6	-6.91
16.63	-7.17
16.69	-8.2
16.7	-7.51
16.73	-7.84
16.74	-7.58
16.76	-8.63
16.77	-7.93
16.81	-7.69
16.83	-7.55
16.86	-7.84
16.9	-7.1
16.92	-8.18
16.94	-7.84
16.96	-7.61
16.98	-7.62
16.99	-7.36
17.01	-7.28
17.02	-7.55
17.03	-7.29
17.04	-7.42
17.05	-7.74
17.06	-7.28
17.07	-7.19
17.07	-6.73
17.08	-7.15
17.09	-7.99
17.1	-7.81
17.11	-8.38
17.12	-7.7
17.14	-8.57
17.15	-8.44
17.17	-8.41
17.19	-8.43
17.21	-8.02
17.23	-8.43
17.25	-8.61
17.26	-8.05
17.28	-8.3
17.3	-8.29
17.33	-8.07
17.35	-7.6
17.39	-7.9
17.42	-8.52
17.45	-8.37
17.49	-8.19
17.52	-7.93
17.54	-7.26
17.57	-7.52
17.6	-7.6
17.63	-7.98
17.65	-7.27
17.68	-7.23
17.7	-7.33
17.72	-7.36
17.74	-7.96
17.75	-8.4
17.79	-7.53
17.82	-7.71
17.85	-8.8
17.89	-8.72
17.92	-8.06
18	-9.2
18.05	-8.41
18.1	-8.4
18.18	-9.14
18.21	-8.27
18.23	-8.43
18.25	-8.27
18.28	-8.86
18.29	-8.69
18.31	-8.25
18.32	-8.33
18.34	-8.16
18.36	-8.28
18.38	-8.42
18.4	-8.69
18.41	-7.99
18.42	-8.04
18.43	-8.77
18.44	-8.46
18.45	-8.78
18.46	-8.69
18.47	-9.12
18.48	-8.93
18.49	-7.96
18.5	-7.98
18.51	-8.9
18.53	-9.14
18.54	-8.95
18.56	-8.98
18.57	-9.17
18.6	-8.39
18.63	-8.22
18.66	-8.16
18.67	-8.32
18.68	-8.24
18.7	-10.01
18.71	-10.14
18.72	-9.22
18.74	-9.15
18.75	-9.49
18.76	-9.23
18.78	-8.47
18.79	-8.73
18.79	-8.92
18.8	-8.97
18.81	-7.8
18.82	-8.51
18.83	-9.09
18.83	-9.87
18.84	-9.07
18.84	-8.94
18.85	-9.35
18.85	-9.31
18.86	-8.68
18.87	-8.92
18.88	-8.03
18.88	-7.77
18.89	-8.49
18.9	-8.87
18.91	-8.26
18.92	-8.35
18.93	-8.63
18.94	-8.63
18.95	-8.52
18.96	-8.5
18.97	-8.45
18.98	-8.5
18.99	-9.03
19.01	-8.25
19.02	-8.19
19.04	-7.95
19.05	-8.03
19.06	-8.56
19.07	-8.52
19.08	-8.34
19.09	-8.47
19.1	-8.39
19.11	-8.2
19.12	-8.14
19.13	-8.65
19.14	-8.67
19.15	-8.25
19.16	-7.82
19.18	-7.95
19.19	-8.23
19.2	-8.7
19.21	-8.02
19.22	-9.07
19.23	-8.68
19.24	-7.97
19.25	-7.81
19.26	-8.06
19.31	-8.27
19.36	-8.18
19.42	-7.74
19.44	-7.9
19.47	-8.04
19.49	-8.21
19.51	-8.07
19.53	-7.74
19.55	-7.5
19.57	-8.06
19.58	-7.94
19.6	-7.65
19.62	-7.94
19.64	-8
19.66	-8.22
19.68	-8.43
19.7	-7.84
19.72	-7.48
19.74	-7.68
19.76	-7.75
19.78	-8.17
19.8	-8.19
19.82	-8.22
19.84	-8.15
19.86	-8.05
19.88	-7.98
19.9	-7.75
19.92	-7.94
19.94	-8.04
19.96	-8.38
19.97	-7.66
19.99	-7.45
20.01	-7.62
20.02	-7.97
20.04	-8.16
20.05	-7.41
20.07	-7.32
20.08	-7.33
20.1	-7.76
20.13	-7.56
20.16	-7.67
20.19	-7.59
20.22	-7.89
20.25	-7.89
20.28	-7.63
20.31	-7.42
20.34	-7.52
20.37	-7.53
20.39	-7.64
20.42	-7.46
20.45	-7.67
20.48	-7.65
20.51	-7.78
20.54	-8.06
20.57	-7.96
20.61	-7.72
20.66	-7.9
20.71	-7.95
20.75	-7.61
20.79	-7.24
20.83	-7.49
20.86	-7.87
20.9	-7.77
20.94	-7.56
20.98	-7.54
21.02	-7.29
21.06	-7.86
21.1	-7.79
21.15	-7.9
21.2	-7.6
21.25	-7.68
21.3	-7.36
21.34	-7.3
21.38	-7.46
21.42	-7.44
21.46	-7.9
21.5	-8
21.54	-7.4
21.58	-7.46
21.62	-7.39
21.67	-7.67
21.69	-7.51
21.71	-7.47
21.73	-7.43
21.75	-7.62
21.77	-7.84
21.79	-7.48
21.81	-7.55
21.83	-7.55
21.86	-7.72
21.88	-7.75
21.95	-7.37
22	-8.25
22.05	-7.83
22.1	-7.56
22.15	-7.22
22.2	-7.39
22.25	-7.07
22.3	-7.17
22.36	-7.34
22.48	-7.27
22.51	-7.21
22.53	-7.63
22.55	-7.63
22.58	-7.46
22.6	-7.69
22.62	-7.61
22.65	-7.44
22.67	-7.46
22.69	-7.53
22.72	-7.47
22.76	-7.38
22.8	-7.68
22.83	-7.54
22.87	-7.75
22.9	-7.91
22.93	-7.64
22.96	-7.31
23	-7.42
23.03	-7.4
23.06	-7.44
23.1	-7.44
23.14	-7.65
23.15	-7.69
23.17	-7.78
23.18	-7.28
23.19	-8.08
23.21	-7.74
23.22	-7.94
23.23	-7.05
23.25	-7.12
23.26	-7.61
23.27	-7.68
23.29	-7.47
23.3	-7.56
23.33	-7.52
23.36	-7.63
23.39	-7.67
23.42	-8.25
23.45	-7.68
23.48	-7.57
23.51	-7.86
23.54	-8.01
23.57	-7.9
23.59	-7.42
23.61	-7.58
23.63	-7.74
23.65	-7.55
23.67	-7.94
23.7	-7.5
23.72	-7.48
23.74	-7.42
23.77	-7.11
23.79	-7.13
23.82	-7.13
23.84	-7.35
23.86	-7.27
23.89	-7.42
23.91	-7.09
23.93	-6.96
23.96	-7.21

## Sheet: Fgiure 4
Age/ka	ODP980 IRD%		Age/ka	BIT MD95-2002		Age/ka	U1308 Ca/Sr		Age/ka	U1308 IRD%		Age/ka	OCE326-GGC5 Pa/Th 232	OCE326-GGC5 Pa/Th 238		Age/ka	Global mean surface temperature (Osman et al., 2021)
12.35	1.4		12.1	0.03		12.0971	61.9409		12.9866	5.8352		12.09	0.07	0.071		12000-12200	-2.95508
13.34	0.3		13.2	0.04		12.1133	65.6039		13.0483	6.6276		12.18	0.07	0.071		12200-12400	-3.21357
14.33	0.93		14.2	0.05		12.1133	68.1398		13.1818	0.6526		12.28	0.075	0.074		12400-12600	-3.39987
15.32	4.97		14.9	0.03		12.1458	68.9851		13.2355	1.7598		12.48	0.077	0.076		12600-12800	-3.49986
16.31	9.76		15.5	0.03		12.1728	68.7033		13.2955	0.5047		12.58	0.075	0.079		12800-13000	-3.439
16.61	36.1		16	0.03		12.1891	66.7309		13.3259	3.8167		12.68	0.071	0.071		13000-13200	-3.31359
17.11	19.36		16.2	0.03		12.1999	64.7586		13.3885	2.5617		12.78	0.062	0.062		13200-13400	-3.30598
17.31	20.54		16.4	0.03		12.2215	63.068		13.4774	1.7795		12.87	0.067	0.067		13400-13600	-3.45074
18.02	23.84		16.5	0.04		12.2324	61.9409		13.5326	1.7835		12.97	0.067	0.068		13600-13800	-3.58096
18.74	8.13		16.7	0.03		12.254	63.068		13.5655	0.6864		13.07	0.066	0.067		13800-14000	-3.69114
19.41	9.46		16.8	0.07		12.2756	66.1674		13.6767	0.6911		13.27	0.068	0.068		14000-14200	-3.88153
20.08	12.14		16.8	0.06		12.3027	67.858		13.7737	2.7429		13.47	0.066	0.067		14200-14400	-4.07498
20.75	12.09		16.9	0.24		12.3568	69.8303		13.8411	0.701		14.12	0.065	0.066		14400-14600	-4.30206
21.09	10.94		17	0.23		12.3784	70.3939		14.0599	2.5998		14.38	0.062	0.065		14600-14800	-4.54216
21.76	1.28		17.1	0.38		12.4055	71.5209		14.1711	1.66		14.51	0.066	0.07		14800-15000	-4.77412
22.43	19.21		17.1	0.56		12.438	72.3662		14.2738	4.499		14.59	0.079	0.084		15000-15200	-5.03036
23.1	12.57		17.2	0.58		12.4596	72.9298		14.386	2.6147		14.66	0.081	0.088		15200-15400	-5.32862
23.77	5.94		17.2	0.43		12.4812	74.0568		14.4488	4.5087		15.09	0.089	0.095		15400-15600	-5.53281
			17.3	0.46		12.5083	75.4657		14.5994	2.4664		15.56	0.083	0.088		15600-15800	-5.73937
			17.4	0.47		12.5299	76.5927		14.7013	7.9827		16.03	0.09	0.094		15800-16000	-6.05349
			17.4	0.53		12.5786	77.7198		14.8001	12.87		16.48	0.083	0.088		16000-16200	-6.24466
			17.5	0.48		12.5894	79.9739		14.8947	12.717		16.79	0.084	0.088		16200-16400	-6.38507
			17.5	0.55		12.5949	80.8192		15.0212	13.667		17.16	0.083	0.087		16400-16600	-6.56197
			17.5	0.62		12.6111	80.2557		15.0771	13.672		17.21	0.086	0.093		16600-16800	-6.89364
			17.6	0.45		12.6273	79.1286		15.2042	12.889		17.24	0.085	0.091		16800-17000	-7.12967
			17.7	0.4		12.649	78.0015		15.2717	8.799		17.27	0.082	0.086		17000-17200	-7.21582
			17.7	0.47		12.6652	77.1562		15.3747	1.7176		17.3	0.083	0.086		17200-17400	-7.33549
			17.8	0.52		12.6922	75.1839		15.4297	3.9268		17.33	0.08	0.086		17400-17600	-7.26735
			17.8	0.57		12.7031	74.9021		15.5552	1.7268		17.47	0.077	0.083		17600-17800	-7.35732
			17.9	0.67		12.7355	73.7751		15.7295	2.681		17.62	0.081	0.084		17800-18000	-7.37006
			17.9	0.54		12.7518	72.648		15.8498	0.7962		17.98	0.072	0.075		18000-18200	-7.24261
			18	0.49		12.768	72.0845		15.9324	12.769		18.12	0.065	0.067		18200-18400	-7.18564
			18	0.62		12.7842	70.3939		15.983	15.136		18.19	0.072	0.075		18400-18600	-7.25515
			18	0.56		12.8004	70.3939		16.0653	21.913		18.29	0.062	0.063		18600-18800	-7.15002
			18.1	0.6		12.8113	70.3939		16.1499	27.115		18.44	0.065	0.072		18800-19000	-7.09122
			18.2	0.49		12.8275	72.0845		16.2383	58.458		18.82	0.058	0.06		19000-19200	-7.01429
			18.3	0.34		12.8383	72.9298		16.3575	23.03		19.2	0.066	0.07		19200-19400	-7.01437
			18.4	0.18		12.8654	74.3386		16.4112	10.908		19.32	0.066	0.07		19400-19600	-7.05879
			18.5	0.15		12.887	75.4657		16.4934	3.9839		19.39	0.069	0.075		19600-19800	-7.08388
			18.6	0.19		12.8978	76.5927		16.6223	6.8235		19.43	0.075	0.078		19800-20000	-7.12645
			18.7	0.12		12.8978	78.0015		16.6722	2.8917		19.47	0.066	0.068		20000-20200	-7.05211
			18.8	0.08		12.9141	78.5651		16.8051	6.9904		19.54	0.068	0.072		20200-20400	-7.02709
			18.9	0.27		12.9141	79.1286		16.9121	2.7436		19.62	0.068	0.07		20400-20600	-7.05597
			19	0.25		12.9249	79.9739		17.0867	4.6378						20600-20800	-7.03392
			19.1	0.33		12.9411	81.3827		17.2514	11.099						20800-21000	-7.04119
			19.2	0.44		12.9573	82.5098		17.429	4.0178						21000-21200	-7.03873
			19.3	0.46		12.9682	83.3551		17.6121	6.8569						21200-21400	-6.92265
			19.3	0.32		12.9844	84.4821		17.7195	1.8227						21400-21600	-6.8903
			19.5	0.27		13.006	83.0733		17.9802	4.0319						21600-21800	-6.82908
			19.6	0.29		13.0277	80.2557		18.1424	6.2413						21800-22000	-6.79712
			19.6	0.1		13.0493	77.7198		18.3104	0.8915						22000-22200	-6.74839
			19.8	0.13		13.0655	76.0292		18.4069	0.8967						22200-22400	-6.6236
			19.9	0.16		13.0764	75.1839		18.6594	1.8465						22400-22600	-6.55602
			20	0.06		13.0872	74.3386		18.7687	6.1029						22600-22800	-6.41417
			20	0.23		13.0926	73.7751		18.9961	4.2226						22800-23000	-6.413
			20.1	0.17		13.1034	75.4657		19.1119	1.8653						23000-23200	-6.34144
			20.3	0.09		13.1142	76.8745		19.2219	2.8151						23200-23400	-6.27092
			20.7	0.05		13.1197	79.4104		19.3391	2.0324						23400-23600	-6.28414
			20.9	0.05		13.1305	80.5374									23600-23800	-6.16024
			21.1	0.04		13.1629	82.228									23800-24000	-6.06823
			21.3	0.07		13.2008	83.9186
			21.8	0.05		13.2387	85.0457
			22	0.03		13.2603	85.6092
			22.3	0.03		13.309	85.3274
			22.6	0.03		13.3361	84.4821
			22.9	0.04		13.3577	83.9186
			23.2	0.13		13.3848	83.0733
			23.5	0.09		13.4335	82.228
			23.9	0.08		13.4821	81.3827
						13.4984	80.8192
						13.5146	78.2833
						13.52	76.5927
						13.52	74.0568
						13.5308	72.3662
						13.5579	73.4933
						13.558	76.0292
						13.5581	78.5651
						13.5583	82.228
						13.5685	84.2004
						13.5687	85.6092
						13.5795	87.018
						13.6066	86.1727
						13.6336	85.0457
						13.6607	83.3551
						13.6769	82.228
						13.704	81.3827
						13.7202	81.3827
						13.7472	82.5098
						13.7527	85.0457
						13.7581	87.5816
						13.7851	89.8357
						13.7905	90.9627
						13.8122	93.4986
						13.8284	96.598
						13.8555	100.543
						13.8717	101.106
						13.8933	99.9792
						13.9096	98.0069
						13.9204	96.0345
						13.9312	93.7804
						13.9366	92.3716
						13.9691	90.1174
						13.9961	89.2721
						14.0124	86.7363
						14.0448	86.1727
						14.0827	85.0457
						14.1043	84.7639
						14.1368	85.6092
						14.153	87.018
						14.1909	88.4268
						14.1963	89.5539
						14.2179	90.681
						14.2234	91.2445
						14.245	91.5263
						14.2666	89.5539
						14.2937	88.4268
						14.3153	87.018
						14.337	85.891
						14.3532	85.891
						14.3858	85.891
						14.3859	88.1451
						14.386	90.9627
						14.3965	92.9351
						14.4019	94.9074
						14.4127	96.0345
						14.4344	96.3163
						14.4506	96.3163
						14.4831	96.3163
						14.4939	98.0069
						14.4885	103.36
						14.5101	107.023
						14.5101	110.405
						14.5263	112.377
						14.5317	115.758
						14.5401	120.548
						14.5534	125.056
						14.5804	124.775
						14.6237	123.084
						14.6616	120.548
						14.667	118.294
						14.6995	114.913
						14.7049	111.25
						14.7157	108.714
						14.7211	107.587
						14.7319	106.46
						14.759	106.46
						14.7698	98.5704
						14.786	86.1727
						14.8077	83.3551
						14.8185	80.2557
						14.851	80.2557
						14.8726	82.5098
						14.8672	87.018
						14.8672	99.4157
						14.8726	110.405
						14.8731	116.603
						14.8746	121.675
						14.8792	134.636
						14.8814	135.73
						14.961	127.99
						14.9663	150.106
						14.9822	158.952
						15.0406	160.888
						15.0565	153.7
						15.0831	152.318
						15.0937	172.222
						15.1202	179.963
						15.1428	196.619
						15.1561	205.604
						15.1627	210.096
						15.1826	214.589
						15.2224	217.008
						15.2639	222.99
						15.2846	208.952
						15.3032	205.138
						15.3231	188.219
						15.3232	134.326
						15.3273	110.826
						15.3352	94.8458
						15.3694	92.6525
						15.3874	91.3992
						15.4296	87.6392
						15.4717	82.9392
						15.5198	84.8192
						15.5679	87.6392
						15.6221	91.0858
						15.6823	91.0858
						15.8146	90.4592
						15.8447	93.5925
						15.9169	100.172
						15.9891	106.752
						15.9831	117.719
						16.0432	148.739
						16.0793	162.525
						16.0974	182.892
						16.1034	216.105
						16.1094	228.638
						16.1575	233.025
						16.1816	236.785
						16.2177	239.918
						16.2658	237.412
						16.32	232.712
						16.332	228.952
						16.3741	224.878
						16.3982	220.805
						16.4343	211.718
						16.4584	165.659
						16.4764	144.665
						16.5125	135.579
						16.5136	84.4471
						16.523	74.6555
						16.5324	67.8014
						16.5606	64.8639
						16.5795	63.3952
						16.6171	65.3535
						16.6735	68.291
						16.7581	69.7597
						16.7769	65.3535
						16.7863	63.8847
						16.8239	60.9473
						16.9085	60.4577
						16.9461	60.9473
						16.9837	60.9473
						17.0119	56.0515
						17.0495	60.4577
						17.0965	64.8639
						17.1153	61.9264
						17.1623	60.4577
						17.2187	59.9681
						17.2751	66.8222
						17.2657	69.2701
						17.3409	69.2701
						17.4067	71.2284
						17.4077	77.1034
						17.4537	78.0826
						17.4801	77.593
						17.4819	71.718
						17.5195	64.8639
						17.5477	60.9473
						17.5759	58.0098
						17.6511	61.9264
						17.6511	67.3118
						17.7451	71.718
						17.7639	71.718
						17.7921	65.3535
						17.8203	61.4368
						17.8767	59.9681
						17.9801	64.3743
						18.0366	65.8431
						18.0836	62.416
						18.1024	60.9473
						18.187	65.8431
						18.187	69.7597
						18.3186	69.7597
						18.3374	66.3326
						18.3468	62.416
						18.422	58.4994
						18.4878	57.0306
						18.5348	55.5619
						18.61	57.0306
						18.6946	58.4994
						18.7604	59.9681
						18.8262	62.9056
						18.8638	70.2493
						18.8732	78.5722
						18.892	87.3846
						18.9484	95.7075
						18.986	93.7491
						19.0142	79.0617
						19.0048	68.291
						19.0142	62.416
						19.033	57.0306
						19.08	60.9473
						19.1176	62.9056
						19.1552	59.4785
						19.1646	57.0306
						19.221	59.4785
						19.2868	63.3952
						19.3244	74.1659
						19.3996	70.7389
						19.409	65.8431
						19.4373	59.4785
						19.4655	54.5827
						19.5125	52.1348
						19.5407	53.6036
						19.5689	57.5202
						19.6535	59.9681
						19.7005	55.5619
						19.7663	53.6036
						19.7663	58.0098
						19.8133	60.4577
						19.8885	63.8847
						19.9449	59.4785
						19.9919	58.0098
